# Supplementary material for: Effectiveness and Utility of Genetic Testing in Establishing a Diagnosis of Hereditary Transthyretin Amyloidosis
Source: J Clin Med. 2025 Sep 26;14(19):6821. doi: 10.3390/jcm14196821 (PMC12524576; doi:10.3390/jcm14196821)
Supplement: Supplementary file 1 [file jcm-14-06821-s001.zip]

Archive with 1 entries (1 files):
- jcm-3769433-supplementary.pdf
